# Supplementary material for: Deep reinforcement learning models in auction item price prediction: an optimisation study of a cross-interval quotation strategy
Source: PeerJ Comput Sci. 2024 Jul 11;10:e2159. doi: 10.7717/peerj-cs.2159 (PMC11323121; doi:10.7717/peerj-cs.2159)
Supplement: Supplemental Information 1 [file peerj-cs-10-2159-s001.zip]

Archive with 15 entries (12 files):
- Deep reinforcement learning models in auction item price prediction an optimization study of a cross-interval quotation strategy/code/
- Deep reinforcement learning models in auction item price prediction an optimization study of a cross-interval quotation strategy/code/convert_gpu_cpu_checkpoint.lua
- Deep reinforcement learning models in auction item price prediction an optimization study of a cross-interval quotation strategy/code/inspect_checkpoint.lua
- Deep reinforcement learning models in auction item price prediction an optimization study of a cross-interval quotation strategy/code/model/
- Deep reinforcement learning models in auction item price prediction an optimization study of a cross-interval quotation strategy/code/model/GRU.lua
- Deep reinforcement learning models in auction item price prediction an optimization study of a cross-interval quotation strategy/code/model/LSTM.lua
- Deep reinforcement learning models in auction item price prediction an optimization study of a cross-interval quotation strategy/code/model/RNN.lua
- Deep reinforcement learning models in auction item price prediction an optimization study of a cross-interval quotation strategy/code/sample.lua
- Deep reinforcement learning models in auction item price prediction an optimization study of a cross-interval quotation strategy/code/train.lua
- Deep reinforcement learning models in auction item price prediction an optimization study of a cross-interval quotation strategy/code/util/
- Deep reinforcement learning models in auction item price prediction an optimization study of a cross-interval quotation strategy/code/util/CharSplitLMMinibatchLoader.lua
- Deep reinforcement learning models in auction item price prediction an optimization study of a cross-interval quotation strategy/code/util/misc.lua
- Deep reinforcement learning models in auction item price prediction an optimization study of a cross-interval quotation strategy/code/util/model_utils.lua
- Deep reinforcement learning models in auction item price prediction an optimization study of a cross-interval quotation strategy/code/util/OneHot.lua
- Deep reinforcement learning models in auction item price prediction an optimization study of a cross-interval quotation strategy/dataset.txt
