# Supplementary material for: Deep reinforcement learning models in auction item price prediction: an optimisation study of a cross-interval quotation strategy
Source: PeerJ Comput Sci. 2024 Jul 11;10:e2159. doi: 10.7717/peerj-cs.2159 (PMC11323121; doi:10.7717/peerj-cs.2159)
Supplement: Supplemental Information 1 [file peerj-cs-10-2159-s001.zip › Deep reinforcement learning models in auction item price prediction an optimization study of a cross-interval quotation strategy/code/util/misc.lua]

-- misc utilities

function clone_list(tensor_list, zero_too)
    -- utility function. todo: move away to some utils file?
    -- takes a list of tensors and returns a list of cloned tensors
    local out = {}
    for k,v in pairs(tensor_list) do
        out[k] = v:clone()
        if zero_too then out[k]:zero() end
    end
    return out
end
