# Supplementary material for: Deep reinforcement learning models in auction item price prediction: an optimisation study of a cross-interval quotation strategy
Source: PeerJ Comput Sci. 2024 Jul 11;10:e2159. doi: 10.7717/peerj-cs.2159 (PMC11323121; doi:10.7717/peerj-cs.2159)
Supplement: Supplemental Information 1 [file peerj-cs-10-2159-s001.zip › Deep reinforcement learning models in auction item price prediction an optimization study of a cross-interval quotation strategy/code/util/OneHot.lua]

local OneHot, parent = torch.class('OneHot', 'nn.Module')

function OneHot:__init(outputSize)
  parent.__init(self)
  self.outputSize = outputSize
  -- We'll construct one-hot encodings by using the index method to
  -- reshuffle the rows of an identity matrix. To avoid recreating
  -- it every iteration we'll cache it.
  self._eye = torch.eye(outputSize)
end

function OneHot:updateOutput(input)
  self.output:resize(input:size(1), self.outputSize):zero()
  if self._eye == nil then self._eye = torch.eye(self.outputSize) end
  self._eye = self._eye:float()
  local longInput = input:long()
  self.output:copy(self._eye:index(1, longInput))
  return self.output
end
